# Supplementary material for: Experimental and Theoretical Studies on Possibility of Void Filling by Magnesium in Mg-Doped Tetrahedrites
Source: Materials (Basel). 2022 Jun 9;15(12):4115. doi: 10.3390/ma15124115 (PMC9228319; doi:10.3390/ma15124115)
Supplement: Supplementary file 1 [file materials-15-04115-s001.zip]

Archive with 1 entries (1 files):
- materials-1740850-supplementary.pdf
